# Supplementary material for: Incorporating RNA-based Risk Scores for Genomic Instability to Predict Breast Cancer Recurrence and Immunogenicity in a Diverse Population
Source: Cancer Res Commun. 2023 Jan 5;3(1):12–20. doi: 10.1158/2767-9764.CRC-22-0267 (PMC10035450; doi:10.1158/2767-9764.CRC-22-0267)
Supplement: Supplementary Table ST2 — Beta values and p-values for immune associations [file crc-22-0267-s05.xlsx]

## Sheet: SupplementalTable2_DEAdata_Revi
		All Cases					ER-Positive Cases					ER-Negative Cases
	Immune Score	Beta	P-Value	Adjusted P-Value	log10-Adjusted P-Value		Beta	P-Value	Adjusted P-Value	log10-Adjusted P-Value		Beta	P-Value	Adjusted P-Value	log10-Adjusted P-Value
HRD-High	Adaptive	0.463618	7.32e-24	2.56e-23	22.5913		0.252932	7.43e-05	0.000129996	3.88607		0.193898	0.0483918	0.114279	0.942033
	B Cell	0.613856	5.16e-23	1.45e-22	21.8399		0.378468	7.5e-06	1.75e-05	4.75693		0.194299	0.16037	0.204107	0.690142
	CD8 T cell	0.301968	1.05e-05	1.34e-05	4.87424		0.112626	0.238683	0.257044	0.589993		0.312452	0.0450556	0.114279	0.942033
	Cytotoxic Cell	0.452935	1.7e-19	3.4e-19	18.4689		0.254739	0.00024915	0.000387567	3.41165		0.290859	0.00866929	0.060685	1.21692
	T Cell	0.39438	2.16e-15	3.77e-15	14.4235		0.219551	0.00165649	0.00210826	2.67608		0.172425	0.110293	0.194267	0.711601
	T Helper Cell	0.0728561	0.0999174	0.0999174	1.00036		-0.117111	0.067819	0.0791221	1.1017		-0.138857	0.131148	0.194267	0.711601
	Tfh	0.631678	1.3e-28	9.07e-28	27.0426		0.449019	1.65e-08	5.79e-08	7.23735		0.248268	0.0413748	0.114279	0.942033
	Treg	0.438349	2.01e-25	9.37e-25	24.0282		0.283944	1.48e-06	4.15e-06	5.38181		0.131209	0.138762	0.194267	0.711601
	PD-L1	0.204904	3.38e-05	3.94e-05	4.40428		0.0493193	0.456062	0.456062	0.340976		0.235387	0.0489767	0.114279	0.942033
	Innate	0.49313	1.96e-21	4.58e-21	20.3392		0.447878	1.7e-09	1.19e-08	7.92462		0.0787819	0.47322	0.509622	0.292752
	Eosinophil	0.366437	7.64e-08	1.07e-07	6.97052		0.384133	6.01e-05	0.000120255	3.9199		-0.124656	0.421785	0.492082	0.307963
	NK Cell	0.695514	2e-37	2.8e-36	35.5532		0.495926	7.7e-11	1.08e-09	8.96725		0.431132	0.000155572	0.00217801	2.66194
	Neutrophil	0.22201	5.07e-05	5.46e-05	4.26277		0.238931	0.0015608	0.00210826	2.67608		0.000702842	0.995668	0.995668	0.00188526
	Macrophage	-0.264271	1.23e-11	1.92e-11	10.7167		-0.312557	7.6e-09	3.55e-08	7.45034		-0.137327	0.128853	0.194267	0.711601
TP53 Mutant-like	Adaptive	0.545662	1.31e-47	9.17e-47	46.0375		0.389407	5.79e-13	2.7e-12	11.5684		0.371496	1.32e-05	9.21e-05	4.0358
	B Cell	0.700286	3.82e-41	1.07e-40	39.9707		0.42482	6.26e-09	1.25e-08	7.90238		0.55141	3.06e-05	0.000107248	3.96961
	CD8 T cell	0.408995	2.04e-14	3.17e-14	13.4991		0.355235	1.09e-06	1.69e-06	5.77168		0.40684	0.00152489	0.00288634	2.53965
	Cytotoxic Cell	0.496385	2.53e-33	5.91e-33	32.2288		0.370523	5.92e-10	1.66e-09	8.78066		0.366887	0.000171225	0.000479431	3.31927
	T Cell	0.469974	2.04e-30	4.08e-30	29.3893		0.366498	1.12e-09	2.6e-09	8.58432		0.268423	0.00164934	0.00288634	2.53965
	T Helper Cell	0.183345	3e-06	3.24e-06	5.4901		0.0691877	0.440203	0.440203	0.356347		0.0688816	0.198947	0.21425	0.669078
	Tfh	0.694232	9.25e-51	1.3e-49	48.8876		0.554877	9.02e-17	1.26e-15	14.8987		0.417625	2.12e-05	9.9e-05	4.00457
	Treg	0.484786	3.44e-43	1.6e-42	41.795		0.394228	1.13e-14	7.94e-14	13.1001		0.288821	0.000647658	0.0015112	2.82068
	PD-L1	0.198183	7.38e-07	8.61e-07	6.0649		0.125808	0.035006	0.0408404	1.38891		0.192482	0.0184513	0.0258318	1.58785
	Innate	0.406626	7.19e-19	1.26e-18	17.9003		0.229032	0.00175381	0.00245534	2.60989		0.272519	0.00571689	0.00889294	2.05095
	Eosinophil	0.35028	9.56e-10	1.22e-09	8.91488		0.227323	0.00829632	0.010559	1.97638		0.202088	0.0347595	0.0405528	1.39198
	NK Cell	0.63465	1.52e-42	5.31e-42	41.2747		0.438009	1.26e-10	4.4e-10	9.35688		0.524042	1.02e-06	1.43e-05	4.8432
	Neutrophil	0.193715	0.000244414	0.000244414	3.61187		0.0975904	0.264124	0.284441	0.546008		0.19633	0.24539	0.24539	0.610143
	Macrophage	-0.25105	7e-13	9.8e-13	12.009		-0.254626	3.47e-07	6.07e-07	6.21667		-0.205454	0.0314398	0.0400143	1.39778
